# Supplementary material for: How many cases of disease in a pedigree imply familial disease?
Source: Ann Hum Genet. 2017 Oct 23;82(2):109–13. doi: 10.1111/ahg.12222 (PMC5813157; doi:10.1111/ahg.12222)
Supplement: Supplementary file 1 — Table S1 [file AHG-82-109-s001.xlsx]

## Sheet: Sheet1
Inputs
Results
Total size of family = proband + 1st degree relatives with known disease status (k+1)
9
									Working cells do not edit
Number of affected 1st degree relatives (m)									Familial cases mF		Remainder m-mF		Pr(mF|m)	Pr(m|R)
1									0		1		0.0106238	0.0242668
									1		0		0.37276
Probability of disease in 1st degree relative of familial case (pF)									2		-1		0
0.0981									3		-2		0
									4		-3		0
Probability of sporadic disease (pR)									5		-4		0
0.0031									6		-5		0
									7		-6		0
Proportion of families segregating familial disease (Pr(F))									8		-7		0
0.013									9		-8		0
									10		-9		0
Probability of an F-family									11		-10		0
0.172246									12		-11		0
									13		-12		0
Probability that all affected relatives are familial cases									14		-13		0
0.972289									15		-14		0
												Pr(m|F)	0.383383
Probability that no more than one affected relative is a sporadic case
1									1		0		0.37276
									0		1		0.0106238
